# Supplementary material for: Comparative Outcomes of Bilateral Versus Unilateral Total Knee Arthroplasty: A Big Data Analysis
Source: Healthcare (Basel). 2025 Apr 30;13(9):1033. doi: 10.3390/healthcare13091033 (PMC12071963; doi:10.3390/healthcare13091033)
Supplement: Supplementary file 1 [file healthcare-13-01033-s001.zip]

Archive with 1 entries (1 files):
- healthcare-3567238-supplementary.pdf
